# Supplementary material for: Forecasting Compressive Strength of RHA Based Concrete Using Multi-Expression Programming
Source: Materials (Basel). 2022 May 26;15(11):3808. doi: 10.3390/ma15113808 (PMC9181226; doi:10.3390/ma15113808)
Supplement: Supplementary file 1 [file materials-15-03808-s001.zip]

Archive with 1 entries (1 files):
- materials-1717413-supplementary.xlsx
