# Supplementary material for: Forecasting Compressive Strength of RHA Based Concrete Using Multi-Expression Programming
Source: Materials (Basel). 2022 May 26;15(11):3808. doi: 10.3390/ma15113808 (PMC9181226; doi:10.3390/ma15113808)
Supplement: Supplementary file 1 [file materials-15-03808-s001.zip › materials-1717413-supplementary.xlsx]

## Sheet: Sheet2
1	495	55	165	5.8	1819
1	500	0	160	5.5	1891
1	400	100	160	6.22	1859
1	425	75	170	5	1843
1	495	55	165	6.8	1819
1	500	0	160	6.5	1891
1	400	100	160	7.36	1859
1	425	75	170	6.4	1843
3	495	55	165	5.8	1819
3	500	0	160	5.5	1891
3	400	100	160	6.22	1859
3	425	75	170	5	1843
3	378	42	189	0	1810
3	495	55	165	6.8	1819
3	500	0	160	6.5	1891
3	400	100	160	7.36	1859
3	425	75	170	6.4	1843
7	495	55	165	5.8	1819
7	500	0	160	5.5	1891
7	400	100	160	6.22	1859
7	375	0	150	0	1970
7	356.25	18.75	142.5	0	1970
7	337.5	37.5	135	0	1970
7	318.75	56.25	127.5	0	1970
7	300	75	120	0	1970
7	364	19	203	0	1725
7	306	77	203	0	1725
7	249	134	203	0	1725
7	425	75	170	5	1843
7	495	55	165	6.8	1819
7	391	29	189	0	1810
7	500	0	160	6.5	1891
7	400	100	160	7.36	1859
7	425	75	170	6.4	1843
14	345	38	203	0	1725
14	287	96	203	0	1725
28	495	55	165	5.8	1819
28	500	0	160	5.5	1891
28	400	100	160	6.22	1859
28	375	0	150	0	1970
28	356.25	18.75	142.5	0	1970
28	337.5	37.5	135	0	1970
28	318.75	56.25	127.5	0	1970
28	300	75	120	0	1970
28	383	0	203	0	1725
28	326	57	203	0	1725
28	268	115	203	0	1725
28	425	75	170	5	1843
28	495	55	165	6.8	1819
28	500	0	160	6.5	1891
28	400	100	160	7.36	1859
28	420	0	189	0	1810
28	357	63	189	0	1810
28	425	75	170	6.4	1843
56	375	0	150	0	1970
56	356.25	18.75	142.5	0	1970
56	337.5	37.5	135	0	1970
56	318.75	56.25	127.5	0	1970
56	300	75	120	0	1970
90	495	55	165	5.8	1819
90	500	0	160	5.5	1891
90	400	100	160	6.22	1859
90	425	75	170	5	1843
90	364	19	203	0	1725
90	306	77	203	0	1725
90	249	134	203	0	1725
90	375	0	150	0	1970
90	356.25	18.75	142.5	0	1970
90	337.5	37.5	135	0	1970
90	318.75	56.25	127.5	0	1970
90	300	75	120	0	1970
90	378	42	189	0	1810
90	495	55	165	6.8	1819
90	500	0	160	6.5	1891
90	400	100	160	7.36	1859
90	425	75	170	6.4	1843
7	481	48.1	169.312	3.367	1040
7	427	85.4	163.968	3.416	1040
7	416	41.6	183.04	1.1232	1041
7	370	74	177.6	1.85	1041
7	367	36.7	201.85	1.101	1041
7	327	65.4	196.2	1.308	1041
28	481	48.1	169.312	3.367	1040
28	427	85.4	163.968	3.416	1040
28	416	41.6	183.04	1.1232	1041
28	370	74	177.6	1.85	1041
28	367	36.7	201.85	1.101	1041
28	327	65.4	196.2	1.308	1041
90	481	48.1	169.312	3.367	1040
90	427	85.4	163.968	3.416	1040
90	416	41.6	183.04	1.1232	1041
90	370	74	177.6	1.85	1041
90	367	36.7	201.85	1.101	1041
90	327	65.4	196.2	1.308	1041
1	450	0	238	11.25	1405
1	427.5	21.375	238	10.6875	1405
1	405	40.5	238	10.125	1405
1	382.5	57.375	238	9.5625	1405
1	360	72	238	9	1405
1	337.5	84.375	238	8.4375	1405
1	315	94.5	238	7.875	1405
28	450	0	238	11.25	1405
28	427.5	21.375	238	10.6875	1405
28	405	40.5	238	10.125	1405
28	382.5	57.375	238	9.5625	1405
28	360	72	238	9	1405
28	337.5	84.375	238	8.4375	1405
28	315	94.5	238	7.875	1405
56	450	0	238	11.25	1405
56	427.5	21.375	238	10.6875	1405
56	405	40.5	238	10.125	1405
56	382.5	57.375	238	9.5625	1405
56	360	72	238	9	1405
56	337.5	84.375	238	8.4375	1405
56	315	94.5	238	7.875	1405
90	450	0	238	11.25	1405
90	427.5	21.375	238	10.6875	1405
90	405	40.5	238	10.125	1405
90	382.5	57.375	238	9.5625	1405
90	360	72	238	9	1405
90	337.5	84.375	238	8.4375	1405
90	315	94.5	238	7.875	1405
1	783	87	212	3.6	1277
1	571	0	219	1	1566
1	514	57	218	1.4	1541
1	457	114	216	2.6	1515
1	400	171	215	3.7	1490
1	383	42	221	0.3	1670
3	783	87	212	3.6	1277
3	571	0	219	1	1566
3	514	57	218	1.4	1541
3	457	114	216	2.6	1515
3	400	171	215	3.7	1490
3	383	42	221	0.3	1670
7	783	87	212	3.6	1277
7	571	0	219	1	1566
7	514	57	218	1.4	1541
7	457	114	216	2.6	1515
7	400	171	215	3.7	1490
7	383	42	221	0.3	1670
14	783	87	212	3.6	1277
14	571	0	219	1	1566
14	514	57	218	1.4	1541
14	457	114	216	2.6	1515
14	400	171	215	3.7	1490
14	383	42	221	0.3	1670
28	783	87	212	3.6	1277
28	571	0	219	1	1566
28	514	57	218	1.4	1541
28	457	114	216	2.6	1515
28	400	171	215	3.7	1490
28	383	42	221	0.3	1670
56	783	87	212	3.6	1277
56	571	0	219	1	1566
56	514	57	218	1.4	1541
56	457	114	216	2.6	1515
56	400	171	215	3.7	1490
56	383	42	221	0.3	1670
90	783	87	212	3.6	1277
90	571	0	219	1	1566
90	514	57	218	1.4	1541
90	457	114	216	2.6	1515
90	400	171	215	3.7	1490
90	383	42	221	0.3	1670
7	364	19	203	0	1725
7	345	38	203	0	1725
7	326	57	203	0	1725
7	306	77	203	0	1725
7	287	96	203	0	1725
7	268	115	203	0	1725
7	249	134	203	0	1725
14	364	19	203	0	1725
14	345	38	203	0	1725
14	326	57	203	0	1725
14	306	77	203	0	1725
14	287	96	203	0	1725
14	268	115	203	0	1725
14	249	134	203	0	1725
28	364	19	203	0	1725
28	345	38	203	0	1725
28	326	57	203	0	1725
28	306	77	203	0	1725
28	287	96	203	0	1725
28	268	115	203	0	1725
28	249	134	203	0	1725
90	364	19	203	0	1725
90	345	38	203	0	1725
90	326	57	203	0	1725
90	306	77	203	0	1725
90	287	96	203	0	1725
90	268	115	203	0	1725
90	249	134	203	0	1725
